# Supplementary material for: Acute Communication Between Microglia and Nonparenchymal Immune Cells in the Anti-Aβ Antibody-Injected Cortex
Source: J Neurosci. 2024 Dec 31;45(5):e1456242024. doi: 10.1523/JNEUROSCI.1456-24.2024 (PMC11780351; doi:10.1523/JNEUROSCI.1456-24.2024)
Supplement: Table 1-1 — Download Table 1-1, XLSX file. [file jneuro-45-e1456242024-s003.xlsx]

## Sheet: meta
Cage	StudyID	Mouse #	Sex	Ear Punch	Genotype	DOB	Injection	Timepoint	Group	Batch
892876	hIA15	5512	m	nop	APP	2021-04-21	anti-Aβ	3day	m_APP_anti-Aβ_3day	A
899807	hIA41	5517	m	rem	APP	2021-04-21	anti-Aβ	24hr	m_APP_anti-Aβ_24hr	B
899806	hIA37	5519	m	nop	APP	2021-04-21	Control	24hr	m_APP_Control_24hr	A
884347	hIA28	5522	m	nop	APP	2021-04-21	Control	3day	m_APP_Control_3day	B
877998	hIA11	5513	f	rem	APP	2021-04-21	anti-Aβ	3day	f_APP_anti-Aβ_3day	C
877998	hIA16	5516	f	nop	APP	2021-04-21	Control	3day	f_APP_Control_3day	C
892877	hIA39	5574	m	lem	APP	2021-05-14	Control	3day	m_APP_Control_3day	D
892877	hIA45	5575	m	rehole	APP	2021-05-14	anti-Aβ	3day	m_APP_anti-Aβ_3day	E
878003	hIA49	5578	f	rem	APP	2021-05-14	Control	24hr	f_APP_Control_24hr	D
878003	hIA25	5579	f	nop	APP	2021-05-14	anti-Aβ	24hr	f_APP_anti-Aβ_24hr	E
878004	hIA48	5580	m	rem	APP	2021-05-17	anti-Aβ	24hr	m_APP_anti-Aβ_24hr	F
892855	hIA27	5684	f	nop	APP	2021-07-08	Control	24hr	f_APP_Control_24hr	G

## Sheet: batch
Cluster	BaselineProp	PropMean.batchA	PropMean.batchB	PropMean.batchC	PropMean.batchD	PropMean.batchE	PropMean.batchF	PropMean.batchG	Fstatistic	P.Value	FDR
9	0.0305837	0.0180745	0.00335135	0.0656296	0.0360329	0.0296941	0.0262167	0.0143804	5.1717	0.0119219	0.190131
2	0.135627	0.3063	0.563376	0.00934998	0.017337	0.00598072	0.0280247	0.0108108	4.38148	0.0244623	0.190131
13	0.0133028	0.00575996	0.0567444	0.00413772	0.00416772	0.00155048	0.0129577	0.00662927	4.11969	0.0247997	0.190131
5	0.0708103	0.0405945	0.0289368	0.0879763	0.0706365	0.146675	0.0232033	0.0556859	3.15384	0.0538594	0.251038
15	0.0124435	0.0259927	0.00359033	0.00601361	0.0157587	0.0213417	0.00964291	0.0103009	3.13859	0.0545735	0.251038
16	0.0123693	0.0215536	0.00422227	0.00257191	0.00682582	0.0100629	0.0391743	0.0300867	2.66097	0.0838018	0.295392
19	0.00738336	0.00857602	0.00162796	0.0107483	0.0037981	0.00710333	0.00527347	0.0161142	2.58603	0.0899018	0.295392
0	0.145153	0.127823	0.0372393	0.157741	0.221229	0.100194	0.246497	0.167262	2.34504	0.113336	0.325841
18	0.00926103	0.00558643	0.0035358	0.0199191	0.000914753	0.0074665	0.0162724	0.00897501	2.03237	0.155089	0.396339
4	0.0763478	0.0651813	0.0398361	0.0583811	0.0432635	0.120379	0.148561	0.132585	1.89634	0.178581	0.404225
6	0.0573908	0.0379135	0.0188851	0.0749698	0.059454	0.0658991	0.0536387	0.0831209	1.79183	0.19938	0.404225
1	0.138809	0.113784	0.0545166	0.14817	0.190532	0.197839	0.0661443	0.14819	1.73909	0.2109	0.404225
8	0.0479494	0.0251135	0.0327564	0.0396597	0.0618018	0.0206016	0.0510773	0.118613	1.55199	0.258152	0.456731
7	0.0547069	0.0447307	0.0185098	0.0992305	0.0508866	0.0619916	0.0284767	0.0398776	1.20527	0.378848	0.622393
21	0.00293849	0.00101171	0.00241066	0.00291679	0.00523182	0.00180382	0.0040681	0.00295767	1.01333	0.469078	0.704559
10	0.0281544	0.0222971	0.0126564	0.0357588	0.0386501	0.0258376	0.0498719	0.017746	0.945323	0.505611	0.704559
11	0.0237625	0.0124916	0.0169131	0.0210035	0.0241031	0.0305032	0.0620762	0.0155023	0.918374	0.520761	0.704559
17	0.012242	0.00963148	0.0094622	0.0108509	0.0253918	0.00710459	0.0102456	0.0081591	0.667516	0.678725	0.856213
14	0.0126451	0.0102924	0.00642843	0.0134121	0.012095	0.0148865	0.0230526	0.0156043	0.621332	0.710461	0.856213
20	0.0041054	0.00760741	0.00885514	0.0039571	0.00322063	0.00112345	0.00135603	0.00448751	0.531909	0.772086	0.856213
12	0.0185008	0.0266521	0.0184553	0.0190603	0.0251834	0.0120731	0.0152177	0.0123406	0.51521	0.784498	0.856213
22	0.00214287	0.000879817	0.00177472	0.00187291	0.00488614	0.00139244	0.00331475	0.00081591	0.459028	0.822107	0.856213
3	0.0833705	0.062152	0.055916	0.106668	0.0785999	0.108496	0.0756366	0.0797552	0.409887	0.856213	0.856213

## Sheet: sex
BaselineProp.clusters	BaselineProp.Freq	PropMean.F	PropMean.M	PropRatio	Tstatistic	P.Value	FDR
7	0.0547069	0.0807341	0.0307689	2.62389	2.80251	0.0119746	0.233978
2	0.135627	0.00838658	0.25737	0.0325857	-2.61478	0.0203459	0.233978
13	0.0133028	0.00339555	0.0210471	0.161331	-2.24736	0.0378359	0.257971
6	0.0573908	0.0745294	0.0397651	1.87424	2.11853	0.0486737	0.257971
3	0.0833705	0.112535	0.0594829	1.89189	2.04561	0.0560806	0.257971
5	0.0708103	0.0879079	0.0555697	1.58194	1.72647	0.10182	0.360278
19	0.00738336	0.00964577	0.0052666	1.8315	1.62919	0.121087	0.360278
1	0.138809	0.16978	0.110731	1.53327	1.60963	0.125314	0.360278
9	0.0305837	0.0372616	0.0228363	1.63168	1.26106	0.223913	0.572221
20	0.0041054	0.00409756	0.00498332	0.822254	1.16198	0.26185	0.602255
8	0.0479494	0.0538251	0.0372044	1.44674	1.09163	0.289753	0.604266
0	0.145153	0.157779	0.130474	1.20927	1.03379	0.315269	0.604266
11	0.0237625	0.0185723	0.0278209	0.667567	-0.703531	0.490952	0.868608
15	0.0124435	0.0103364	0.0162365	0.636618	-0.62624	0.539217	0.885856
21	0.00293849	0.00262226	0.00295201	0.888299	0.500256	0.623108	0.955433
4	0.0763478	0.0792239	0.0770155	1.02867	0.341403	0.736853	0.973258
22	0.00214287	0.00140924	0.00267093	0.527622	-0.306744	0.762674	0.973258
12	0.0185008	0.0168714	0.0208642	0.808628	-0.215868	0.831579	0.973258
10	0.0281544	0.0273949	0.0287205	0.953844	0.21053	0.835679	0.973258
16	0.0123693	0.0115687	0.0145558	0.794784	-0.196735	0.846312	0.973258
14	0.0126451	0.0114733	0.0136456	0.840812	-0.0979355	0.923093	0.99929
17	0.012242	0.0103207	0.0130976	0.787984	-0.01792	0.985905	0.99929
18	0.00926103	0.0103292	0.00692097	1.49244	-0.00090239	0.99929	0.99929
