# Supplementary material for: Acute Communication Between Microglia and Nonparenchymal Immune Cells in the Anti-Aβ Antibody-Injected Cortex
Source: J Neurosci. 2024 Dec 31;45(5):e1456242024. doi: 10.1523/JNEUROSCI.1456-24.2024 (PMC11780351; doi:10.1523/JNEUROSCI.1456-24.2024)
Supplement: Table 1-2 — Download Table 1-2, XLS file. [file jneuro-45-e1456242024-s001.xls]

## Sheet: Sheet1
Gene	Cell_Type	Cell_subtype
Tmem119	microglia	homeostatic
Cx3cr1	microglia	homeostatic
Hexb	microglia	homeostatic
P2ry12	microglia	homeostatic
C1qa	microglia	homeostatic
C1qc	microglia	homeostatic
Csf1r	microglia	homeostatic
Ctss	microglia	homeostatic
Cst3	microglia	homeostatic
Cst7	microglia	DAM
Apoe	microglia	DAM
Lpl	microglia	DAM
Trem2	microglia	DAM
Axl	microglia	DAM
Csf1	microglia	DAM
Timp2	microglia	DAM
Itgax	microglia	DAM
Ifitm3	microglia	IRM
Ifit3	microglia	IRM
Irf7	microglia	IRM
Top2a	microglia	proliferative
Birc5	microglia	proliferative
Ccl3	microglia	chemokine expressing
Ccl4	microglia	chemokine expressing
Itga6	microglia	micro-endo binding
Itagal	microglia	micro-endo binding
Aqp4	astrocyte
Gfap	astrocyte
Aldoc	astrocyte
S100b	astrocyte
Slc1a3	astrocyte
Slc1a2	astrocyte
Aldh1l1	astrocyte
Cldn5	endothelial cell
Flt1	endothelial cell
Pecam1	endothelial cell
Slc2a1	endothelial cell
Nos3	endothelial cell
Ocln	endothelial cell
Tek	endothelial cell
Cdh5	endothelial cell
Bsg	endothelial cell
Pdgfrb	pericyte
Vtn	pericyte
Ptn	pericyte
Ifitm1	pericyte
Kcnj8	pericyte
Rgs5	pericyte
Slc17a7	neuron	excitatory
Vsnl1	neuron	excitatory
Snap25	neuron	excitatory
Dnm1	neuron	excitatory
Gad2	neuron	inhibitory
Slc6a1	neuron	inhibitory
Myt1	OPC
Opalin	Oligodendrocytes
Plp1	Oligodendrocytes
Mbp	Oligodendrocytes
Mog	Oligodendrocytes
Olig1	Oligodendrocytes
Mag	Oligodendrocytes
Cldn11	Oligodendrocytes
Olig2	Oligodendrocytes
Sox10	Oligodendrocytes
Acta2	Smooth Muscle Cells
Des	Smooth Muscle Cells
Tagln	Smooth Muscle Cells
My19	Smooth Muscle Cells
Col1a2	Fibroblast
Cd3e	PBMC
Cd9	microglia	Keren-Shaul DAM
Clec7a	microglia	Keren-Shaul DAM
Cd63	microglia	Keren-Shaul DAM
Apoe	microglia	Keren-Shaul DAM
B2m	microglia	Keren-Shaul DAM
Tyrobp	microglia	Keren-Shaul DAM
Ctsd	microglia	Keren-Shaul DAM
Lpl	microglia	Keren-Shaul DAM
Cst7	microglia	Keren-Shaul DAM
Ctsb	microglia	Keren-Shaul DAM
Fth1	microglia	Keren-Shaul DAM
Spp1	microglia	Keren-Shaul DAM
Lyz2	microglia	Keren-Shaul DAM
Igf1	microglia	Keren-Shaul DAM
Gpnmb	microglia	Keren-Shaul DAM
Lilrb4	microglia	Keren-Shaul DAM
Fabp5	microglia	Keren-Shaul DAM
Lgals3	microglia	Keren-Shaul DAM
Uhrf1	microglia	Mathys Cluster 3
Rrm2	microglia	Mathys Cluster 3
Rad51	microglia	Mathys Cluster 3
Chaf1b	microglia	Mathys Cluster 3
Ccl3	microglia	Mathys Cluster 3
Ccl4	microglia	Mathys Cluster 3
Cxcl16	microglia	Mathys Cluster 3
Mif	microglia	Mathys Cluster 3
Mrc1	BAM
Maf	BAM
Fli1	BAM
Etv1	BAM
Runx1	BAM
Trps1	BAM
